# Supplementary material for: Euterpe oleracea Extract (Açaí) Is a Promising Novel Pharmacological Therapeutic Treatment for Experimental Endometriosis
Source: PLoS One. 2016 Nov 16;11(11):e0166059. doi: 10.1371/journal.pone.0166059 (PMC5113045; doi:10.1371/journal.pone.0166059)
Supplement: S1 Table — (XLS) [file pone.0166059.s002.xls]

## Sheet: S1_Table
ELISA VEGF (pg/mL)				MMP-9 Quantification (%)				VEGF Quantification (%)				VEGFR-2 Quantification (%)
ANIMALS	CONTROL	AÇAÍ		ANIMALS	CONTROLE	AÇAÍ		ANIMALS	CONTROL	AÇAÍ		ANIMALS	CONTROL	AÇAÍ
1	183.9	104.2		1	28.2	5.1		1	22.3	2.2		1	24.5	3.3
2	198.5	111.4		2	30.7	4.4		2	22	3.6		2	25.3	3.3
3	179.6	162.5		3	29.3	4.9		3	20.9	4		3	29.2	2.9
4	156.3	105.7		4	22.4	3.2		4	19.9	2.3		4	25.3	2
5	203.8	109.6		5	27.1	3.5		5	21.5	1.9		5	22.5	3.9
6	199.7	98.1		6	29.9	4.6		6	22.9	1.5		6	26.8	2.5
7	181.4	107.5		7	26.5	4.9		7	22.5	1.2		7	23.8	2.4
8	151.1	154.2		8	28.3	4.8		8	22.4	3		8	24.6	2.1
9	205.9	108.8		9	27.2	3.3		9	22.8	3.1		9	22.3	2.5
10	209.7	106.3		10	25.4	3.1		10	23.8	2.2		10	29.7	3.1
Mean	186.99	116.83		Mean	27.5	4.2		Mean	22.1	2.5		Mean	25.4	2.8
SD	20.5	22.3		SD	2.4	0.8		SD	1.1	0.9		SD	2.5	0.6
