# Supplementary material for: Euterpe oleracea Extract (Açaí) Is a Promising Novel Pharmacological Therapeutic Treatment for Experimental Endometriosis
Source: PLoS One. 2016 Nov 16;11(11):e0166059. doi: 10.1371/journal.pone.0166059 (PMC5113045; doi:10.1371/journal.pone.0166059)
Supplement: S3 Table — (XLS) [file pone.0166059.s004.xls]

## Sheet: S3_Table
F4-80 Quantification (%)				Hematological analyses
ANIMALS	CONTROL	AÇAÍ		WHITE SERIES	CONTROL	AÇAÍ	WITHOUT ENDOMETRIOSIS
1	51.2	14.2		NEUTROPHIL	16 ± 6	46 ± 18	48.5 ± 0.71
2	53.1	15.3		LYMPHOCYTE	76 ± 8	37 ± 11	49 ± 1.41
3	49.2	15.8		MONOCYTE	8 ± 3	7 ± 4	2.5 ± 0.71
4	48.4	14.2		BASOPHIL	1 ± 1	1 ± 2	0
5	49.6	14.8		BAT	0	0	0
6	49.7	16.8
7	48.9	16.5
8	47.2	16.4
9	45.4	14.8
10	50.3	14.2
Mean	49.3	15.3
SD	2.1	1
